# Supplementary material for: Multifunctional Activity of Syzygium aromaticum Extracts Against Candida albicans: Free Radicals, Membrane Permeabilization and Cdr1p Localization
Source: Int J Mol Sci. 2025 Sep 3;26(17):8571. doi: 10.3390/ijms26178571 (PMC12429323; doi:10.3390/ijms26178571)
Supplement: Supplementary file 1 [file ijms-26-08571-s001.zip]

Archive with 1 entries (1 files):
- ijms-3736872-supplementary.pdf
